# Supplementary material for: Tocotrienol-Rich Vitamin E (Tocovid) Improved Nerve Conduction Velocity in Type 2 Diabetes Mellitus Patients in a Phase II Double-Blind, Randomized Controlled Clinical Trial
Source: Nutrients. 2021 Oct 25;13(11):3770. doi: 10.3390/nu13113770 (PMC8618591; doi:10.3390/nu13113770)
Supplement: Supplementary file 1 [file nutrients-13-03770-s001.zip]

Archive with 2 entries (2 files):
- Supplementary Materials_Table S1-S12.pdf
- Supplementary Materials_Vitamin E (Tocovid) constituents.pdf
